# Supplementary material for: The opportunistic pathogen Stenotrophomonas maltophilia utilizes a type IV secretion system for interbacterial killing
Source: PLoS Pathog. 2019 Sep 12;15(9):e1007651. doi: 10.1371/journal.ppat.1007651 (PMC6759196; doi:10.1371/journal.ppat.1007651)
Supplement: S1 Table — (XLSX) [file ppat.1007651.s001.xlsx]

## Sheet: Table S1
Table S1. List of putative Stenotrophomonas maltophilia T4SS effectors* identified by BLAST search using XVIPCD domains from X. citri Tfes.
X. citri XVIPCD	S. maltophilia K279a
Entry	Entry/E-value
XAC4264 (140-279)	Smlt4383	Smlt0332	Smlt4012	Smlt0505	Smlt0500	Smlt3024	Smlt0502
	3e-19	7e-17	3e-11	9e-11	6e-08	1e-07	0.0001
XAC3634 (189-306)	Smlt0193	Smlt2992	Smlt2990	Smlt0505	Smlt4012	Smlt0500	Smlt0113	Smlt0502	Smlt3024
	2e-15	2e-11	2e-10	5e-10	8e-06	8e-06	0.0003	0.0004	0.002
XAC3266 (735-861)	Smlt4012
	0.001
XAC2885 (271-395)	Smlt2992	Smlt2990	Smlt0500	Smlt4012	Smlt0193	Smlt0505	Smlt0332	Smlt3024	Smlt0113	Smlt0502	Smlt0273
	2e-12	1e-11	5e-09	1e-08	2e-07	6e-06	6e-06	5e-05	0.001	0.002	0.28
XAC2609 (315-431)	Smlt0193	Smlt2992	Smlt2990	Smlt4012	Smlt0500	Smlt0113	Smlt0505	Smlt0332	Smlt0502	Smlt3024	Smlt0273
	5e-15	1e-14	3e-11	4e-10	2e-09	1e-05	1e-05	6e-05	0.0002	0.003	0.003
XAC1918 (477-606)	Smlt0332	Smlt3024	Smlt0500	Smlt0505	Smlt4012	Smlt0502	Smlt4383	Smlt0113	Smlt2990	Smlt2992	Smlt0193	Smlt0273
	6e-25	6e-20	1e-19	4e-18	1e-17	9e-17	2e-08	2e-06	3e-05	0.0002	0.004	0.086
XAC1165 (1-112)	Smlt0505	Smlt3024	Smlt0500	Smlt4012	Smlt0502	Smlt0332	Smlt2990	Smlt0113	Smlt4383	Smlt2992	Smlt0273	Smlt0193
	8e-28	1e-25	2e-22	4e-20	1e-17	5e-15	8e-11	1e-09	2e-07	8e-05	0.71	0.83
XAC0574 (317-440)	Smlt2990	Smlt4012	Smlt0505	Smlt3024	Smlt0193	Smlt0500	Smlt0332	Smlt2992	Smlt0113	Smlt0502	Smlt0273
	2e-42	9e-13	1e-11	3e-11	9e-11	6e-10	4e-09	5e-09	0.001	0.15	0.088
XAC0466 (488-584)	Smlt0113	Smlt4012	Smlt0500
	0.29	0.51	0.54
XAC0323 (16-136)	Smlt4012	Smlt0505	Smlt0502	Smlt0500	Smlt3024	Smlt0332	Smlt0113	Smlt4383	Smlt2990	Smlt0193	Smlt2992	Smlt0273
	1e-23	4e-23	2e-22	2e-21	3e-21	6e-18	3e-11	7e-09	7e-06	0.0002	0.0007	0.066
XAC0151 (120-254)	Smlt0505	Smlt0500	Smlt3024	Smlt0502	Smlt4012	Smlt0332	Smlt4383	Smlt0113	Smlt2992	Smlt2990	Smlt0193	Smlt0273
	3e-35	5e-34	7e-29	1e-27	6e-26	9e-25	7e-14	7e-14	1e-07	3e-06	0.032	0.69
XAC0096 (506-646)	Smlt4012	Smlt3024	Smlt0502	Smlt0505	Smlt0332	Smlt0500	Smlt2990	Smlt4383	Smlt2992	Smlt0193	Smlt0113
	1e-19	2e-15	8e-15	4e-14	1e-13	2e-13	2e-09	7e-06	0.0003	0.017	0.34
*Effectors are color coded according to their accession number and organized according to the e-value.
