# Supplementary material for: The opportunistic pathogen Stenotrophomonas maltophilia utilizes a type IV secretion system for interbacterial killing
Source: PLoS Pathog. 2019 Sep 12;15(9):e1007651. doi: 10.1371/journal.ppat.1007651 (PMC6759196; doi:10.1371/journal.ppat.1007651)
Supplement: S2 Table — (XLSX) [file ppat.1007651.s002.xlsx]

## Sheet: S2 Table
S2 Table. List of proteins homologous to Smlt3024 identified by JACKHMMER analysis (using the rp75 database) after 3 iterations.
UNIPROT Accession	Description	Species	E-value	Query		Target Alignment		Target size (aa)	% Identity (count)	% Similarity (count)
				start	end	start	end
W4RY02_9XANT	Hemolysin related protein	Xanthomonas arboricola pv. pruni str. MAFF 311562	2.2e-129	1	307	1	307	441	55.4 (170)	97.7 (300)
A0A2N9DBT7_9XANT	Uncharacterized protein	Xanthomonas arboricola pv. fragariae	1.5e-128	1	307	1	307	441	55.4 (170)	97.1 (298)
F0BIA8_9XANT	Uncharacterized protein	Xanthomonas vesicatoria ATCC 35937	1.9e-127	4	307	1	304	437	54.6 (166)	97.4 (296)
A0A1Y6HQM1_9XANT	Uncharacterized protein	Xanthomonas fragariae	6.9e-125	1	306	1	306	439	52.9 (162)	96.1 (294)
A0A1E7RMI0_9GAMM	Hemolysin	Stenotrophomonas sp. BIIR7	2.8e-121	1	307	1	307	444	52.8 (162)	95.4 (293)
A0A1W1GU73_9GAMM	Uncharacterized protein	Stenotrophomonas sp. 92mfcol6.1	8.6e-119	1	307	1	306	440	52.0 (159)	92.5 (283)
A0A427CA13_9GAMM	Hemolysin	Stenotrophomonas sp. 278	9.1e-119	1	307	1	307	441	52.8 (162)	93.2 (286)
A0A2S6ZDF6_9XANT	Uncharacterized protein	Xanthomonas theicola	7.7e-111	1	295	1	289	444	52.9 (153)	93.1 (269)
A0A3R8T758_9GAMM	Hemolysin	Stenotrophomonas sp. 278	4.6e-110	1	307	1	306	439	51.3 (157)	89.5 (274)
A0A3E1KEL8_9XANT	Uncharacterized protein	Xanthomonas nasturtii	2.9e-109	1	304	1	299	441	50.5 (151)	92.0 (275)
A0A3M2HQ07_9GAMM	Uncharacterized protein	Lysobacter sp. 4284/11	1.7e-108	1	301	1	292	563	51.4 (150)	93.8 (274)
A0A1C3TI50_XANCT	Uncharacterized protein	Xanthomonas translucens pv. translucens DSM 18974	9.2e-108	1	300	1	294	442	51.7 (152)	93.5 (275)
A0A0R0DE11_9GAMM	Uncharacterized protein	Stenotrophomonas chelatiphaga	2.1e-107	1	304	1	301	440	51.2 (154)	90.7 (273)
A0A1C3TIA0_XANCT	Uncharacterized protein	Xanthomonas translucens pv. translucens DSM 18974	3.8e-107	1	299	1	293	443	52.6 (154)	91.5 (268)
A0A108U9T9_9GAMM	Uncharacterized protein	Lysobacter capsici AZ78	4.3e-107	4	297	1	290	457	47.9 (139)	91.7 (266)
A0A2A3VMC6_9GAMM	Hemolysin	Xanthomonadaceae bacterium NML93-0792	9.5e-107	1	304	1	305	421	50.3 (153)	88.8 (270)
A0A3M2HDX4_9GAMM	Uncharacterized protein	Lysobacter sp. 4284/11	1.9e-106	1	300	1	292	560	51.4 (150)	92.8 (271)
A0A0S2DP79_LYSEN	Uncharacterized protein	Lysobacter enzymogenes	1.6e-105	1	297	1	290	421	48.6 (141)	90.7 (263)
B4SHP0_STRM5	Uncharacterized protein	Stenotrophomonas maltophilia R551-3	3.2e-105	1	304	1	300	430	49.3 (148)	92.0 (276)
A0A2S7DMV2_9XANT	Uncharacterized protein	Xanthomonas melonis	3.2e-105	43	307	2	266	400	54.3 (144)	96.2 (255)
W4S3L1_9XANT	Hemolysin related protein	Xanthomonas arboricola pv. pruni str. MAFF 311562	5.1e-104	1	266	1	266	266	53.0 (141)	93.6 (249)
A0A3M2I5M5_9GAMM	Uncharacterized protein	Lysobacter sp. 4284/11	9.7e-104	1	300	1	288	555	52.1 (150)	91.7 (264)
Q8PBR3_XANCP	Uncharacterized protein	Xanthomonas campestris pv. campestris (strain ATCC 33913 / DSM 3586 / NCPPB 528 / LMG 568 / P 25)	7.8e-102	45	307	2	264	398	51.3 (135)	95.4 (251)
A0A1T5CUW5_9GAMM	Uncharacterized protein	Luteibacter sp. 22Crub2.1	1.8e-101	1	297	1	296	432	48.3 (143)	89.9 (266)
A0A0R0DL84_9GAMM	Uncharacterized protein	Stenotrophomonas ginsengisoli	3.2e-101	4	298	1	291	341	49.1 (143)	90.0 (262)
A0A1I1XIE6_9GAMM	Uncharacterized protein	Dyella marensis	6.2e-101	1	298	1	297	408	46.5 (138)	87.5 (260)
A0A1T5EF04_9GAMM	Uncharacterized protein (Fragment)	Luteibacter sp. 22Crub2.1	1.2e-100	3	296	7	299	359	47.8 (140)	89.8 (263)
A0A0S2G0C4_9GAMM	Uncharacterized protein	Lysobacter gummosus	2.4e-93	1	282	6	277	311	47.4 (129)	88.6 (241)
A0A1K1P343_9GAMM	Uncharacterized protein	Luteibacter sp. UNCMF366Tsu5.1	1.7e-91	4	294	6	321	434	45.4 (132)	86.6 (252)
A0A1I0Q8M8_9GAMM	Uncharacterized protein	Luteibacter sp. 329MFSha	2.6e-89	4	294	6	321	444	45.4 (132)	86.6 (252)
A0A3Q8FEP5_9GAMM	Uncharacterized protein	Stenotrophomonas sp. ZAC14D2_NAIMI4_6	5.9e-89	23	301	1	287	428	45.5 (127)	87.5 (244)
A0A0R0BND1_9GAMM	Uncharacterized protein	Stenotrophomonas koreensis	3.3e-87	1	287	1	300	456	43.6 (125)	88.2 (253)
A0A0R0D728_9GAMM	Uncharacterized protein	Stenotrophomonas ginsengisoli	2.2e-86	1	285	1	295	456	43.2 (123)	87.4 (249)
A0A3E1KDG5_9XANT	Hemolysin (Fragment)	Xanthomonas nasturtii	1.3e-77	33	231	3	201	201	51.8 (103)	96.5 (192)
A0A3E1KEN6_9XANT	Hemolysin (Fragment)	Xanthomonas nasturtii	1.1e-69	45	231	2	188	188	54.5 (102)	96.8 (181)
A0A3M2HDR0_9GAMM	Uncharacterized protein (Fragment)	Lysobacter sp. 4284/11	7.6e-68	1	175	1	165	165	58.8 (97)	96.4 (159)
A0A3M2HZY1_9GAMM	Uncharacterized protein (Fragment)	Lysobacter sp. 4284/11	3.1e-65	1	175	1	166	166	57.2 (95)	95.2 (158)
A0A0E2YQ61_XANCA	Uncharacterized protein	Xanthomonas campestris pv. musacearum NCPPB 2005	1.7e-59	141	307	2	168	302	53.9 (90)	97.6 (163)
A0A1X3DF04_9NEIS	Uncharacterized protein	Neisseria dentiae	7.2e-59	24	253	28	256	333	31.0 (71)	89.5 (205)
A0A0B2CE94_9XANT	Uncharacterized protein	Xanthomonas cannabis pv. cannabis	1.5e-57	141	307	2	168	302	53.3 (89)	95.8 (160)
A0A0Q5JPF3_9XANT	Uncharacterized protein	Xanthomonas sp. Leaf148	2.6e-57	141	307	2	168	302	50.9 (85)	95.2 (159)
D7N4G0_9NEIS	Uncharacterized protein	Neisseria sp. oral taxon 014 str. F0314	2.5e-55	1	253	1	256	454	26.5 (67)	85.4 (216)
A0A0R0C635_9GAMM	Uncharacterized protein	Stenotrophomonas koreensis	1.1e-50	51	236	18	197	224	41.1 (74)	87.8 (158)
A0A0D9LI97_9NEIS	Uncharacterized protein (Fragment)	Neisseria sp. HMSC06F02	2.9e-47	24	245	28	232	305	28.8 (59)	84.9 (174)
A0A0C1EIW7_9NEIS	Uncharacterized protein	Morococcus cerebrosus	1.8e-46	24	244	28	231	366	28.4 (58)	84.8 (173)
A0A3M2HNJ7_9GAMM	Uncharacterized protein (Fragment)	Lysobacter sp. 4284/11	6.6e-46	134	300	1	165	358	46.7 (77)	87.9 (145)
A0A3E1KDA9_9XANT	Hemolysin (Fragment)	Xanthomonas nasturtii	2e-45	45	164	2	121	121	50.8 (61)	96.7 (116)
A0A3S4SFT6_9NEIS	Uncharacterized protein	Neisseria canis	1.4e-44	5	181	6	172	264	27.5 (46)	85.6 (143)
A0A0C1GIG0_9NEIS	Uncharacterized protein	Morococcus cerebrosus	3.4e-43	24	237	28	230	356	30.5 (62)	81.8 (166)
A0A0C1EU76_9NEIS	Uncharacterized protein	Morococcus cerebrosus	4e-43	24	197	28	188	356	35.4 (57)	88.2 (142)
A0A066TKH5_9NEIS	Alkaline phosphatase	Snodgrassella alvi	1.4e-41	4	196	7	201	1609	27.5 (53)	79.3 (153)
A0A3D9HRQ0_9PROT	Uncharacterized protein	Aestuariispira insulae	1.8e-41	191	307	1	117	215	59.0 (69)	96.6 (113)
X2H6P0_9NEIS	Alkaline phosphatase	Snodgrassella alvi wkB2	2e-41	23	179	26	172	1595	33.3 (49)	84.4 (124)
A0A3E1KD83_9XANT	Uncharacterized protein (Fragment)	Xanthomonas nasturtii	1.9e-40	191	307	1	117	247	59.0 (69)	96.6 (113)
A0A375FR59_9BURK	RTX toxin exported protein	Cupriavidus oxalaticus	3.7e-38	23	179	26	172	2456	33.3 (49)	84.4 (124)
A0A255XWS9_9PROT	Uncharacterized protein	Elstera cyanobacteriorum	1.4e-37	1	165	2	160	468	37.7 (60)	83.0 (132)
G2DHY1_9GAMM	Hemolysin-type calcium binding protein	Endosymbiont of Riftia pachyptila (vent Ph05)	2.1e-37	24	172	28	171	1018	31.9 (46)	84.7 (122)
A0A074W2S6_9NEIS	Hemolysin-type calcium-binding repeat (2 copies) (Fragment)	Snodgrassella alvi SCGC AB-598-J21	2.8e-37	20	198	13	190	598	24.2 (43)	78.7 (140)
A0A0M6XWZ8_9RHOB	Cyclolysin	Jannaschia rubra	7.8e-37	1	166	1	169	1734	34.3 (57)	75.9 (126)
Q0JYS9_CUPNH	RTX toxin exported protein	Cupriavidus necator (strain ATCC 17699 / H16 / DSM 428 / Stanier 337)	1.5e-36	23	181	26	174	2426	32.9 (49)	82.6 (123)
A0A318SFE2_9BURK	Hemolysin type calcium-binding protein	Xylophilus ampelinus	2.5e-36	22	196	25	195	1210	26.3 (45)	80.1 (137)
J7Q9I3_METSZ	Hemolysin-type calcium-binding region	Methylocystis sp. (strain SC2)	7.2e-36	1	149	1	140	564	42.9 (60)	85.0 (119)
C4SD70_YERMW	Serine protease	Yersinia mollaretii ATCC 43969	1.2e-35	4	178	13	177	1817	30.3 (50)	81.2 (134)
A0A0T9QQA2_9GAMM	Putative serine protease	Yersinia pekkanenii	2.4e-35	4	171	13	171	1816	34.6 (55)	83.0 (132)
A0A0T9U9F6_YERAL	Putative serine protease	Yersinia aldovae	1.8e-34	4	172	13	172	1807	33.8 (54)	81.9 (131)
A0A0H5LXT7_YERIN	Putative serine protease	Yersinia intermedia	2.8e-34	4	167	13	163	1917	33.1 (50)	84.8 (128)
Q88DA3_PSEPK	Serine protease, subtilase family	Pseudomonas putida (strain ATCC 47054 / DSM 6125 / NCIMB 11950 / KT2440)	2.9e-34	8	221	8	204	1805	30.5 (60)	80.2 (158)
D1NXF6_9GAMM	Serine protease, subtilase family	Providencia rustigianii DSM 4541	3.1e-34	11	180	21	177	417	35.0 (55)	80.9 (127)
A0A089YPB1_9PSED	Uncharacterized protein	Pseudomonas rhizosphaerae	5e-34	5	181	6	172	1378	28.1 (47)	81.4 (136)
A0A1G8P2I9_9PSED	Uncharacterized protein	Pseudomonas abietaniphila	6.2e-34	2	171	4	159	307	28.8 (45)	81.4 (127)
A0A066TMW9_9NEIS	Alkaline phosphatase	Snodgrassella alvi	8.6e-34	24	200	1	176	1666	23.3 (41)	76.7 (135)
A0A429WKC4_9BURK	Uncharacterized protein	Variovorax sp. MHTC-1	2.6e-33	5	176	6	165	171	31.2 (50)	78.1 (125)
A0A1G7AMK4_9BURK	Uncharacterized protein	Variovorax sp. CF079	5.2e-33	5	176	6	165	171	32.5 (52)	78.8 (126)
A0A1N6KDP4_9BURK	Ca2+-binding protein, RTX toxin-related	Burkholderia sp. GAS332	6.7e-33	8	185	14	180	1315	32.3 (54)	80.2 (134)
A1JL74_YERE8	Putative serine protease	Yersinia enterocolitica subsp. enterocolitica 8081	3.5e-32	4	172	13	172	1803	33.1 (53)	81.2 (130)
W3YIH1_9GAMM	Uncharacterized protein	Providencia alcalifaciens PAL-3	8.2e-32	18	167	28	164	417	38.0 (52)	81.0 (111)
A0A292EG54_9RHIZ	Uncharacterized protein	Rhizobium sp. ACO-34A	8.7e-32	3	166	2	149	620	31.8 (47)	79.1 (117)
A0A261SLZ9_9BORD	Uncharacterized protein	Bordetella genomosp. 10	2e-31	15	177	20	164	287	36.6 (53)	82.8 (120)
A0A2T0X5M0_9RHOB	Uncharacterized protein	Donghicola tyrosinivorans	4.4e-31	2	145	3	142	514	40.0 (56)	84.3 (118)
A0A1X7CXR1_9PSED	Regulatory P domain of the subtilisin-like proprotein convertase	Pseudomonas sp. URMO17WK12:I5	2.4e-29	24	165	1	126	1762	32.5 (41)	85.7 (108)
A0A0S1Y7Y5_9BORD	Uncharacterized protein	Bordetella sp. N	2.4e-29	15	176	19	162	286	35.4 (51)	80.6 (116)
A0A2P8KIM6_9BURK	Uncharacterized protein	Variovorax sp. WS11	6.4e-29	4	176	5	165	172	33.5 (54)	72.7 (117)
A0A120CWR0_9BURK	RTX toxin exported protein	Variovorax sp. WDL1	1.5e-28	4	176	5	165	172	31.7 (51)	72.0 (116)
A0A1A7BXV7_9BURK	Uncharacterized protein	Janthinobacterium sp. S3-2	6.9e-28	6	118	173	276	303	46.2 (48)	85.6 (89)
A0A244E794_9BURK	Uncharacterized protein	Variovorax sp. JS1663	7.2e-28	10	174	11	161	170	33.1 (50)	73.5 (111)
A0A074V8M1_9NEIS	Uncharacterized protein (Fragment)	Snodgrassella alvi SCGC AB-598-J21	1.7e-26	5	136	8	130	130	29.3 (36)	82.1 (101)
A0A427CB89_9GAMM	Uncharacterized protein	Stenotrophomonas sp. 278	1.4e-24	175	295	3	126	261	43.8 (53)	87.6 (106)
F5SW22_9GAMM	Hemolysin-type calcium binding protein	Methylophaga aminisulfidivorans MP	2.4e-24	8	137	6	116	542	37.8 (42)	84.7 (94)
A0A0E2YVT0_XANCA	Uncharacterized protein	Xanthomonas campestris pv. musacearum NCPPB 2005	4.1e-23	9	67	1	59	59	62.7 (37)	100.0 (59)
A0A074V8P8_9NEIS	Uncharacterized protein (Fragment)	Snodgrassella alvi SCGC AB-598-J21	1.2e-22	53	197	20	165	365	22.8 (33)	77.2 (112)
A0A3D9V8S0_9PSED	Ca2+-binding RTX toxin-like protein	Pseudomonas sp. OV081	3.8e-22	4	186	6	174	1509	24.3 (41)	78.1 (132)
A0A1N6KEF8_9BURK	Uncharacterized protein	Burkholderia sp. GAS332	9.7e-22	12	138	13	130	140	28.8 (34)	79.7 (94)
A0A437M9I8_9SPHN	Uncharacterized protein	Sphingomonas sp. CCP-7	4.7e-18	15	141	116	231	249	36.2 (42)	77.6 (90)
L0EUC5_LIBCB	Hemolysin-type calcium-binding region	Liberibacter crescens BT-1	5.6e-18	24	147	36	149	862	30.7 (35)	81.6 (93)
L0EV71_LIBCB	Uncharacterized protein	Liberibacter crescens BT-1	7.2e-18	24	148	36	150	737	29.6 (34)	81.7 (94)
L0EVZ6_LIBCB	Hemolysin-type calcium-binding region	Liberibacter crescens BT-1	1.2e-17	24	147	36	149	862	30.7 (35)	80.7 (92)
Q8Y377_RALSO	Putative hemolysin-type calcium-binding protein	Ralstonia solanacearum (strain GMI1000)	4.3e-17	90	186	1	99	960	30.9 (30)	86.6 (84)
A0A077FKC6_9RICK	Uncharacterized protein	Rickettsiales bacterium Ac37b	1.8e-15	19	137	40	146	958	33.6 (36)	79.4 (85)
A0A1H8G663_9PROT	Type I secretion C-terminal target domain (VC_A0849 subclass)	Nitrosomonas marina	2.5e-15	19	165	29	171	1865	24.5 (35)	72.0 (103)
A0A074V884_9NEIS	Hemolysin-type calcium-binding repeat (2 copies) (Fragment)	Snodgrassella alvi SCGC AB-598-J21	3.1e-15	90	198	1	118	526	22.0 (24)	78.9 (86)
A0A1Y3FXD7_9PROT	Uncharacterized protein	Acetobacter sp. DmW_043	1.6e-13	55	183	2	118	213	25.6 (30)	74.4 (87)
A0A1I6M275_9SPHN	Type VI secretion system secreted protein VgrG	Sphingomonas jatrophae	1.1e-11	13	136	643	750	771	29.6 (32)	75.9 (82)
A0A074VCS9_9NEIS	Uncharacterized protein	Snodgrassella alvi SCGC AB-598-J21	2.2e-11	9	88	12	84	86	30.1 (22)	82.2 (60)
A0A126V750_9RHOB	Uncharacterized protein	Halocynthiibacter arcticus	3.4e-10	45	157	2	97	1261	28.1 (27)	77.1 (74)
D4BVV5_PRORE	Serine protease, subtilase family	Providencia rettgeri DSM 1131	4.7e-10	4	66	13	74	83	41.9 (26)	85.5 (53)
A0A074VGT0_9NEIS	Uncharacterized protein	Snodgrassella alvi SCGC AB-598-J21	1.7e-09	20	84	26	80	86	30.9 (17)	85.5 (47)
A0A2A5Q649_PRORE	Uncharacterized protein	Providencia rettgeri	2.5e-09	7	71	16	76	80	41.0 (25)	83.6 (51)
D4BVV4_PRORE	Uncharacterized protein	Providencia rettgeri DSM 1131	9.9e-09	90	165	1	72	85	23.6 (17)	79.2 (57)
A0A0M2V5B4_9GAMM	Uncharacterized protein	Arsukibacterium ikkense	4.5e-08	18	136	62	163	201	30.4 (31)	67.6 (69)
A0A2A5Q5W1_PRORE	Uncharacterized protein	Providencia rettgeri	2.1e-07	90	167	1	74	137	20.3 (15)	81.1 (60)
A0A380MYS3_9GAMM	Uncharacterized protein	Suttonella ornithocola	6.7e-07	4	187	8	179	248	16.9 (29)	64.5 (111)
A0A074V9R1_9NEIS	Uncharacterized protein (Fragment)	Snodgrassella alvi SCGC AB-598-J21	4.2e-06	121	197	35	122	322	27.3 (21)	77.9 (60)
D4BVW0_PRORE	Uncharacterized protein	Providencia rettgeri DSM 1131	8.2e-06	48	174	52	160	202	23.9 (26)	78.0 (85)
A0A2A5Q5Q8_PRORE	Uncharacterized protein	Providencia rettgeri	1.3e-05	48	168	52	162	197	21.6 (24)	76.6 (85)
B8IVI7_METNO	Hemolysin-type calcium-binding region	Methylobacterium nodulans (strain LMG 21967 / CNCM I-2342 / ORS 2060)	9.2e-05	80	183	17	125	509	24.0 (25)	69.2 (72)
A0A2R8BH68_9RHOB	Uncharacterized protein	Ascidiaceihabitans donghaensis	0.00015	4	50	3	47	77	42.2 (19)	80.0 (36)
A0A1I6LT27_9GAMM	RHS repeat-associated core domain-containing protein	Dyella sp. OK004	0.00023	14	136	1396	1518	1549	23.6 (29)	67.5 (83)
A0A370XCG1_9GAMM	Uncharacterized protein	Dyella sp. 4MSK11	0.00055	13	133	53	170	193	22.9 (27)	63.6 (75)
A0A1U9KQL9_9PROT	Uncharacterized protein	Neoasaia chiangmaiensis	0.00089	96	185	6	90	190	25.9 (22)	64.7 (55)
A0A1Y1I521_KLENI	Putative Pentatricopeptide repeat domain containing protein	Klebsormidium nitens	0.0023	124	166	835	880	1235	30.2 (13)	69.8 (30)
E2PHX0_NEIPO	Putative Iron-regulated protein FrpC	Neisseria polysaccharea ATCC 43768	0.0052	4	49	8	51	67	36.4 (16)	70.5 (31)
A0A090AGS7_9GAMM	Uncharacterized protein	Thioploca ingrica	0.006	18	131	62	158	204	25.8 (25)	64.9 (63)
Query: S. maltophilia Tfes Smlt3024 residues 1-307 (without XVIPCD)
