# Supplementary material for: The opportunistic pathogen Stenotrophomonas maltophilia utilizes a type IV secretion system for interbacterial killing
Source: PLoS Pathog. 2019 Sep 12;15(9):e1007651. doi: 10.1371/journal.ppat.1007651 (PMC6759196; doi:10.1371/journal.ppat.1007651)
Supplement: S4 Table — (XLSX) [file ppat.1007651.s004.xlsx]

## Sheet: Sheet1
S4 Table. List of strains, primers and plasmids used in the study.
Strain	Description	Source
S. maltophilia	Wild-type Stenotrophomonas maltophilia str. K279a	Crossman et al., 2008
ΔvirD4	S. maltophilia in frame deletion of smlt3008 (virD4smlt)	This study
ΔvirD4 virD4smlt	S. maltophilia in frame deletion of smlt3008 (virD4smlt), complemented with pBRA expressing Smlt3008 (VirD4mlt)	This study
ΔvirD4 virD4xac	S. maltophilia in frame deletion of smlt3008 (virD4smlt), complemented with pBRA expressing XAC2623 (VirD4xac)	This study
E. coli	Wild-type Escherichia coli str. K-12 substr. MG1655	Hayashi et al., 2006
E. coli-RFP	E. coli with pBBR1 plasmid expressing RFP	This study
X. citri	Wild-type Xanthomonas citri subsp. citri str. 306	Silva et al., 2002
X. citri-GFP	X. citri expressing msfGFP under virB7 endogenous promoter as a transcriptional fusion to virB11 (X. citri virB11-msfGFPTS)	Cenens et al., bioRxiv 647685
X. citri ΔvirB-GFP	X. citri mutant lacking all virB genes and expressing msfGFP under virB7 endogenous promoter. (X. citri ΔvirB::msfGFP)	Cenens et al., bioRxiv 647685
X. citri ∆8∆2609-GFP	X. citri mutant lacking XAC2885/XAC2884, XAC0574/XAC0573, XAC0097/XAC0096, XAC3364/XAC3363, XAC1918/XAC1917, XAC0467/XAC0466, XAC4264/XAC4263/XAC0462, XAC2609::msfGFP, XAC3266/XAC3265 and expressing msfGFP (X. citri ∆8∆2609::msfGFP )	Oka et al., in preparation
K. pneumoniae	Wild-type K. aerogenes, formerly Aerobacter aerogenes and now Klebsiella pneumoniae.	DictyBase/Pierre Cosson
S. Typhi	Wild-type S. Typhi strain ATCC 19430	ATCC 19430
P. aeruginosa	Wild-type P. aeruginosa strain PA14	Regina Baldini
Name	Sequence 5' - 3'	Purpose
EBS9-F HindIII	TTTGAAGCTTTGATCGGTGACACGTTCG	Deletion of virD4 (smlt3008)
EBS10-R	CAGCCGCGAGGTGAACAGGGTCGCCAGCGTGAC	Deletion of virD4 (smlt3008)
EBS11-F	ACGCTGGCGACCCTGTTCACCTCGCGGCTGCTG	Deletion of virD4 (smlt3008)
EBS12-R BamHI	AAAAGGATCCGACTCAGGTGCCGCTGTTG	Deletion of virD4 (smlt3008)
EBS17-F KpnI	TCAGGTACCAGTGTTGCCCAGTAAGAAGTAT	Complementation of ΔvirD4 with smlt3008
EBS18-R BamHI	AAAGGATCCTTAGACGTTAAGCATTGGAA	Complementation of ΔvirD4 with smlt3008
EBS40-F NcoI	TTATCCATGGCCGACTACAAGGACGATGACGACAAGATGAGTGGATTGACCGAGCG	Cloning smlt3024 in pBRA with N-terminal FLAG-tag
EBS41-R XhoI	TATTCTCGAGTCATCCCATCCGCATCGC	Cloning smlt3024 in pBRA with N-terminal FLAG-tag
Sm3024-F	CAGTGAATTCATGAGTGGATTGACCGAGC	Cloning smlt3024 in pSUMO for expression
Sm3024-R	CAGTCTCGAGTCATCCCATCCGCATCG	Cloning smlt3024 in pSUMO for expression
Sm3025-F	CAGTGGATCCGCAACCCAGACCGGCC	Cloning smlt3025 in pSUMO for expression
Sm3025-R	CAGTCTCGAGTCACTTGGACCGGGTGC	Cloning smlt3025 in pSUMO for expression
CW296	TCAGCCATGGGAAGTGGATTGACCGAGCGAG	Cloning smlt3024 in pET22b
CW297	TCAGCTCGAGTCCCATCCGCATCGCATG	Cloning smlt3024 in pET22b
CW308	GGCTAGCAGGAGGAATTCACCATGAAATACCTGCTGCCGAC	pelB specific forward primer for cloning in pBRA
CW310	CAAGCATAAAGCCCTGCAGGTCGACTTATCCCATCCGCATCGCATG	Reverse primer for cloning smlt3024 with pelB signal sequence in pBRA
CW318	TCGAGCTCGGTACCCGGGAGGAGGAATTCACCGTGCCGAAGGAGTATCCG	Forward primer for cloning smlt3025 in pEXT22 with first possible start-codon. Includes RBS
CW319	GCATGCCTGCAGGTCGACTCTAGAGCCTTGAATCACCGATCACTTG	Reverse primer for cloning smlt3025 in pEXT22
CW320	TCGAGCTCGGTACCCGGGAGGAGGAATTCACCATGTGGAGCGCAGCCTG	Forward primer for cloning smlt3025 in pEXT22 with second possible start-codon. Includes RBS
CW321	TCGAGCTCGGTACCCGGGAGGAGGAATTCACCATGCCCATGCACGTGATG	Forward primer for cloning smlt3025 in pEXT22 with third possible start-codon. Includes RBS
CW328	TCAGCCATGGGAAGTGGATTGACCGAGCG	Cloning smlt3024 in pBRA without pelB signal sequence
EBS41-R-b	TATTCTCGAGTCATCCCATCCGCATCG	Cloning smlt3024 in pBRA without pelB signal sequence
Name	Description/Purpose	Reference
pEX18Tc	Used for deleting S. maltophilia genes by two-step integration/excision exchange	Hoang et al., 1998
pBRA	Derivative of pBAD24 vector, arabinose-inducible PBAD promoter, mob, pBBR1 ori, SpR	M. Marroquin, unpublished
pBBR1	pBBR1 for constitutive expression of RFP	Kovach et al., 1995; Gomez et al., unpublished
pEXT22	IPTG-inducible PTAC promoter, R100 ori, KmR	﻿Dyckxhoorn et al., 1996
pET22b	T7 promoter over-expression plasmid with pelB leader sequence, C-terminal His-Tag/thrombin/T7-Tag configuration	Novagen
pSUMO	T7 promoter over-expression plasmid with N-terminal His-Tag/SUMO configuration	Novagen
